# Supplementary material for: Impact of Microscopically Positive (≤1 mm) Distal Margins on Disease Recurrence in Rectal Cancer Treated by Neoadjuvant Chemoradiotherapy
Source: Cancers (Basel). 2023 Mar 17;15(6):1828. doi: 10.3390/cancers15061828 (PMC10047023; doi:10.3390/cancers15061828)
Supplement: Supplementary file 1 [file cancers-15-01828-s001.zip]

Archive with 1 entries (1 files):
- cancers-2244087-supplementary.pdf
